# Supplementary material for: Relationship between socioeconomic status and hypertension incidence among adults in southwest China: a population-based cohort study
Source: BMC Public Health. 2024 May 2;24:1211. doi: 10.1186/s12889-024-18686-5 (PMC11064324; doi:10.1186/s12889-024-18686-5)
Supplement: Supplementary file 1 — Supplementary Material 1. [file 12889_2024_18686_MOESM1_ESM.zip]

Archive with 3 entries (3 files):
- Baseline Questionnaire - Family Part.docx
- Baseline Questionnaire - Personal Part.docx
- Follow up questionnaire.docx
